# Supplementary material for: Evaluating Local Multilingual Health Care Information Environments on the Internet: A Pilot Study
Source: Int J Environ Res Public Health. 2021 Jun 25;18(13):6836. doi: 10.3390/ijerph18136836 (PMC8296914; doi:10.3390/ijerph18136836)
Supplement: Supplementary file 1 [file ijerph-18-06836-s001.zip]

Archive with 3 entries (3 files):
- ijerph-1278779_Supplementary Table 1.pdf
- ijerph-1278779_Supplementary Table 2.pdf
- ijerph-1278779_Supplementary Table 3.pdf
